# Supplementary material for: Williams Pear Canning-Industrial Residues Suitable for Powdered Products: Effect of Particle Size and Acid Immersion on Physicochemical and Bioactive Properties
Source: Foods. 2026 Jan 21;15(2):377. doi: 10.3390/foods15020377 (PMC12841569; doi:10.3390/foods15020377)
Supplement: Supplementary file 1 [file foods-15-00377-s001.zip]

Archive with 1 entries (1 files):
- foods-4082771-supplementary.pdf
